# Supplementary material for: Glaucoma classification based on scanning laser ophthalmoscopic images using a deep learning ensemble method
Source: PLoS One. 2021 Jun 4;16(6):e0252339. doi: 10.1371/journal.pone.0252339 (PMC8177489; doi:10.1371/journal.pone.0252339)
Supplement: S1 Dataset — (ZIP) [file pone.0252339.s001.zip]

Archive with 4 entries (3 files):
- data/
- data/y.npy
- data/X3.npy
- data/readme.txt
