# Supplementary material for: Glaucoma classification based on scanning laser ophthalmoscopic images using a deep learning ensemble method
Source: PLoS One. 2021 Jun 4;16(6):e0252339. doi: 10.1371/journal.pone.0252339 (PMC8177489; doi:10.1371/journal.pone.0252339)
Supplement: S1 Dataset — (ZIP) [file pone.0252339.s001.zip › data/readme.txt]

The data used for the research described in the manuscript sent to PLOS ONE, entitled "Glaucoma classification based on scanning laserophthalmoscopic images using a deep learning ensemblemethod".

In the X3 file there are images packed into the numpy array and in the y file the corresponding class, i.e. 0 - healthy, 1 - glaucoma patients.
